# Supplementary material for: Data on thermal infrared imaging in laboratory non-human primates: Pleasant touch determines an increase in nasal skin temperature without affecting that of the eye lachrymal sites
Source: Data Brief. 2016 Sep 23;9:536–9. doi: 10.1016/j.dib.2016.09.029 (PMC5054237; doi:10.1016/j.dib.2016.09.029)
Supplement: Supplementary file 1 — Transparency document [file mmc2.csv]

Rest slow	Slow	Rest medium	Medium	Rest fast	Fast
37,72	37,81	38,76	37,64	37,90	37,78
37,90	37,71	38,63	38,76	37,90	37,80
38,56	38,65	38,78	38,80	38,62	38,70
38,44	38,75	38,80	38,99	38,66	38,65
38,78	38,83	38,90	38,89	38,51	38,50
38,34	38,55	38,75	38,83	38,47	38,64
38,93	38,68	38,82	38,87	38,81	38,75
38,76	38,72	38,88	38,89	38,71	38,88
38,79	38,97	38,99	38,95	38,63	38,72
38,90	38,99
38,82	38,98
38,92	38,92
